# Supplementary material for: What is Artificial Intelligence (AI) “Empathy”? A Study Comparing ChatGPT and Physician Responses on an Online Forum
Source: J Gen Intern Med. 2025 Dec 8;41(5):1304–11. doi: 10.1007/s11606-025-10068-w (PMC13019702; doi:10.1007/s11606-025-10068-w)
Supplement: Supplementary file 1 — Supplementary Material 1 (XLSX 70.5 KB) [file 11606_2025_10068_MOESM1_ESM.xlsx]

## Sheet: Sheet1
postID	Question	Physician Response	ChatGPT Response
N3	Bump on toddler's neck for months. 3M, average height and weight, white, no medications or known medical issues. I noticed in at least early August that my 3.5 year old son has a bump on his neck where I believe a lymph node is located. It's been a few months now and it has not changed, if anything it has gotten slightly bigger. It is not present on the other side and is not tender to touch. Prio…	That looks bigger than a lymph node. Also while there are lymph nodes back there, they are few and it is not common for them to get inflamed, unless he had an infection in the nearby scalp and ear at some point. If it is a lymph node, it is abnormally enlarged and could be related to an unusual infection. Other things are possible. I would get an ultrasound of it given that you're saying it has b…	It's understandable that you are concerned about the bump on your child's neck. It's always a good idea to consult with a healthcare provider about any changes or abnormalities that you notice on your child's body. It's not possible for me to give you a definitive answer without seeing the bump or having more information about your child's overall health and medical history. However, it's general…
N5	F24 250 heart question. I have health anxiety and just a bunch of anxiety in general. When I have panic attacks I feel like I'm dying and like my heart is beating weird. Blood pressure is normal. Sometimes high when I'm nervous but once calm it is where it should be. I've had a stress test, probably 10 ekgs (sometimes while having symptoms), 2 week long monitors in the last year, an echo, blood w…	You've had a comprehensive work-up so you can feel assured that there's nothing actionable that need to happen with your heart.	It sounds like you have undergone a thorough evaluation for your heart health and all of the tests have come back normal. This is a good sign and suggests that your heart is likely functioning normally. It is important to note that panic attacks can cause physical symptoms such as an increased heart rate and chest discomfort, and these symptoms can be distressing. However, they do not necessarily…
N7	Tinnitus from Hair Touching Eardrum? Pictures included. 39M. 260 lbs. Eastern-European ancestry. I've had tinnitus in my left ear for a couple of years now. I just woke up one night with it, and it has never gone way. I've also sometimes noticed clicking in that ear when I swallow. My GP has looked inside, said it looked fine, and suggested Eustachian tube disfunction. He recommended nasal steroi…	The hair is not causing your tinnitus. Would consider getting a hearing test as hearing loss can cause tinnitus.	It is possible that the hairs in your left ear are contributing to your tinnitus and clicking sensation when you swallow. It is important to have these hairs removed by a medical professional, as attempting to remove them yourself could potentially cause further damage to your ear. Tinnitus is a symptom that can be caused by a variety of underlying conditions, including problems with the auditory…
N11	Excruciating arm pain. 33F 76cm 80kg Caucasian. Horrible arm pain. Diabetes type one (insulin pump - having it since i was one year old), polyneuropathy, retinopathy, hashimoto. Meds: Duloxetine 60mg Insulin pump (novorapid, the dosage depends), ramipril 2,5 mg, bisoprolol 5mg, alpha lipoic acid 600 mg, b complex vitamins. Greeting! I was diagnosed with (diabetic) neuropathy around 15 years of ag…	Hi! Answer to your question, yes, those symptoms can be caused by diabetic peripheral neuropathy, you need your blood glucose controlled better, you can take pregabalin to control the pain that's due to diabetes.	It is possible that the arm pain you are experiencing could be related to your neuropathy. Neuropathy, or damage to the nerves, can cause a variety of symptoms, including pain, numbness, tingling, and weakness. The severity of these symptoms can vary from person to person, and can affect different parts of the body in different ways. Given your description of the pain, it is possible that the ner…
N13	I don't know if this is the right place but please help: Grew up in abuse and neglect, never learnt dental care. Need dental care, struggling financially. Any advice? (Australia) I 25f grew up in an ubuse/neglect situation. I didn't honestly know that dental care was even a real thing until my late teens. My parents nor siblings didn't do it, siblings and myself were never taught. By the time I s…	I agree with some of the advice that others have given already! Just want to add that it's extremely common for people to be nervous about going to the dentist, especially if you haven't been often. Dentists know this, and should be supportive throughout. You can let them know that you are nervous or that you haven't seen a dentist recently. You should be able to phone local dentists and discuss …	I'm sorry to hear about the difficult circumstances you grew up in and the challenges you are facing with your dental health. It's understandable that you may feel anxious about going to the dentist, but seeking dental care is important for maintaining good oral health and overall well-being. In Australia, there are a few options available for low-cost or no-cost dental care, depending on your ci…
N15	Do I need an X-ray? 31f. I fell backwards on the subway (10/13) and my hand hit the railing. It hurt fairly significantly after but was fine the next day but now, I have very intense (odd) bruising and a really weird lump (when I touch the lump it hurts around 7.5 out of 10). Otherwise, no pain--I can flip my wrists, clench my fists, etc. the lump/bruising is just freaking me out. I don't want to…	You might need an X-ray. I think it should be examined at the very least. Go see a Dr, don't worry about wasting their time.	It's understandable that you're concerned about the lump and bruising on your hand. While it's always best to consult a medical professional in person for a definitive answer, it's possible that you may benefit from getting an X-ray to determine if there is any underlying damage to your hand. In general, X-rays are useful for identifying fractures, dislocations, and other injuries to bones. If yo…
N20	Cellulitis spread within 24 hours of starting antibiotics. Should I go to ER? 35M, 5'7, ~280, white. Yesterday I noticed some red swelling on my foot and went to the urgent care and got a diagnosis of cellulitis. To my eye there wasn't anything on the leg at that time. Today I've noticed red swelling on the lower leg as well and while I know symptoms may worsen during the start period of antibiot…	Antibiotics generally take a couple days to become consistently therapeutic in your blood. Not surprising it got a little with within 24 hrs from starting Antibiotics.	It's important to monitor your symptoms closely and seek medical attention if you are concerned about the progression of cellulitis or if you are experiencing any severe symptoms. Cellulitis can spread quickly and can become serious if not treated promptly. If you are experiencing worsening symptoms or any severe symptoms, such as fever, chills, rapid heartbeat, difficulty breathing, or extreme f…
N22	Low grade fever while being treated for UTI? Young adult. Hi, I'm a 27 year old female, 5"10, 140 lbs, I do have immunoglobulin A deficiency but it has been stable with levels in the normal range since I've entered my twenties. No other medications. I started with urinary frequency last week and mild bladder cramping. I did several of the CVS home tests which showed large leukocytes in my urine. …	That's correct. Take paracetamol and ibuprofen if you wish to settle the temperatures, but some degree of temperature is expected with illness.	It's good that you are noticing improvement in your symptoms and that the test strip shows a decrease in leukocytes. It's also important to continue taking the prescribed medication as directed until it is finished, even if you are feeling better. A low-grade fever can sometimes occur as a response to an infection or inflammation in the body. In some cases, it can be a normal part of the healing …
N27	(25F) Electric skateboard crash, emergency or not? I meant (25M)* apologies for the mistake. I crashed on my electric skateboard and wrapped myself around a pole. I'd like to leave it till tomorrow but if you guys think I should head straight to the ER please let me know. Seems like a hernia, not much pain and I feel the purple is from the impact. I have tried pushing it back in but I don't wanna…	Given the impact injury and location a hernia seems very unlikely. More like an abdominal wall contusion. It's very reassuring you aren't having much pain but you should be checked. It sounds like you're off to the ER. Hope all is well.	I'm sorry to hear about your electric skateboard accident. It's important to get any injuries checked out as soon as possible, especially if you are experiencing pain or discomfort. It's possible that you may have suffered a hernia, but it's also possible that you have other injuries that need to be addressed. It's always better to err on the side of caution and seek medical attention as soon as …
N30	I have blisters on my hand that come and go, itchy to the touch https://i.imgur.com/KKKnOF8.jpg. 25M from Germany, no known health issues except a strong cold from about 2-3 weeks ago. 174cm, 70kg. Took Paracetamol and Ibuprofen during the cold, now on nothing. These blisters form sporadically on my right hand and are tingling/itchy to the touch. No pain or anything. I have no idea where they cou…	It looks like pompholyx to me which is a kind of eczema and these fluid filled blisters are usually triggered by certain chemicals in soaps, perfumes, detergents, cosmetics and even by stress (though the exact cause of this condition is unknown). Usually steroid creams and emollients are first line of treatment and some people also find relief I'm soaking their hand in potassium permanganate solu…	It's difficult to determine the cause of your blisters without more information or a physical examination. However, some possible causes of blisters on the hand that come and go and are itchy to the touch include: Allergic reactions: Allergic reactions can sometimes cause blisters on the skin. If you have recently started using a new product (such as a lotion or detergent) or have been exposed to…
N33	I'm (18M) clueless, surrounded by anti-vaxxers and I need help and information about vaccines. Hello. This has nothing to do with politics. I'm worried about my health and need help. I am not vaccinated against Covid-19, and I do not remember ever getting any vaccine as a child. My mother told me she had me get all the mandatory vaccines as a baby/young child. My whole family is strongly against …	See your general practitioner. They'll understand and will sort you out bro.	I understand that you may be feeling overwhelmed and confused about vaccines, especially with all the conflicting information and strong anti-vaccine views in your family. It's important to remember that vaccines are a proven and effective way to protect ourselves and others from serious and potentially life-threatening diseases. First of all, it's important to know that vaccines are safe and eff…
N39	Heart attack, or panic attack? I 26(M), 6.3 tall, 280 pounds, have recently been experiencing odd symptoms for a day now. Whenever I do something even remotely mild in physical exertion, I begin to sweat and my heart races. Thats never happened before. My head begins to feel light and I only get some comfort when I.m either laying down or sitting down. I also feel somewhat dizzy but no urge to vo…	Unlikely to be a heart attack given your age. There are other cardiac conditions which it could be. Best to get it checked out with an ekg to be safe.	It's possible that you could be experiencing a heart attack, but it's also possible that you could be experiencing a panic attack or some other form of anxiety. It's important to be cautious and to seek medical attention if you are experiencing any concerning symptoms. If you are experiencing chest pain, difficulty breathing, or other symptoms that are severe or persist for an extended period of …
N40	Can infections worsen despite being on antibiotics? 26f, 175lbs, 5ft10, only preexisting condition is pregnancy (second trimester). I have an infection on my finger below my nail where i had a cut and on the pad of my finger (the pad has no noticeable open wound). I noticed the infection about 4 days ago and went to urgent care yesterday after using Neosporin didn't help. My finger is swollen to …	Oral antibiotics can take 2-3 days to become maximally effective.	It's possible that your infection could worsen despite being on antibiotics, especially if you have not been taking them as prescribed or if you have a particularly virulent or resistant strain of bacteria. However, it's also possible that the swelling and discoloration you are seeing are simply a normal response to the infection and are not necessarily indicative of worsening. If you are experie…
N44	Swallowed a Toothpick, Friend said im gonna die. So me (M17) ate for lunch today forgetting that I put toothpicks into the food to hold sausages together. All toothpicks were cooked, dull and about 2cm long and soft. I ate one only cause ofc then i remembered. Now in the Evening I jokingly told my friend and he was sayin pretty serious that I'm gonna die brutally. Ofcourse I know this ain't true …	If you've surpassed 2-6 hours, chances are they've passed into your intestines. Which means it can't be retrieved easily. Many people can swallow razorblades and toothpicks without issue. In case you develop stomach ache, then don't hesitate seeking out an ER, and remember to point out the swallowed tooth pick. For now, they wont be doing much.	It's natural to be concerned if you have ingested a foreign object, but in this case, it is highly unlikely that the toothpick you swallowed will cause you any serious harm. Toothpicks are made of wood, which is not toxic and will not cause poisoning. However, it is possible for a toothpick to cause injury if it becomes stuck in the throat or if it punctures the digestive tract. However, this is …
N47	Miscarriage one day after normal ultrasound? My wife is six weeks pregnant. Yesterday we had a six week ultrasound, which is not normally performed, but was in our case because we did IVF. Everything looked good and we saw a heartbeat. Today she started passing some blood clots and having cramps. We are naturally terrified but cant get an ultrasound for two days. One thing thats strange to me is …	Bleeding and pain in the first trimester is pretty common. It does not necessarily mean she has miscarried- about 1 in 3 women will have bleeding in their first trimester. You need the scan to confirm one way or the other.	I'm sorry to hear about the concerning symptoms your wife is experiencing. It is not uncommon for miscarriages to occur, and it is possible for them to happen shortly after an ultrasound that appeared normal. It is important for your wife to seek medical attention as soon as possible, as bleeding during pregnancy can be a sign of a miscarriage or other potential complications. Your wife's healthc…
N48	What's up with my butt. 28F 5ft10in 200lb. I'm pretty sure I have external/internal hemorrhoids. It started with just a small bump that I referred to as my butt nugget, it didn't seem to be a big deal but now it's gotten much larger. With every episode of there being blood it gets bigger which is why I'm thinking it's an external hemorrhoid. I don't have insurance at the moment, and I'm not sure …	Try one of the OTC hemorrhoid creams and wipes to start. Preparation H for example.	It is completely normal to feel awkward and embarrassed about discussing your butt with a healthcare provider, but it is important to remember that healthcare providers are professionals who have seen and treated many people with similar issues. They are there to help you and are not there to judge you. If you are experiencing pain or discomfort due to a bump on your butt, it is important to see …
N52	30M Is it just sore throat/cold or something I might need antibiotics for? Hello, I had sore throat/runny nose/green mucus/elevated temperature for the past week, but it's been getting better slowly, here is a picture of my throat: [https://i.imgur.com/Simre3I.jpg] https://i.imgur.com/Simre3I.jpg)	Most tonsillitis is viral, so doesn't need antibiotics (especially since yours is improving).	It is difficult to determine the cause of your symptoms without a physical examination and additional information about your health. Sore throat, runny nose, and green mucus can be symptoms of a variety of conditions, including a cold, the flu, or a sinus infection. In some cases, these symptoms may resolve on their own without treatment, while in other cases, treatment with medications, such as …
N53	Alcohol while on Amoxicillin Clavulanic. 28 this year, Male. Will be celebrating a friend's bday in the days to come. Curious if i should intentionally skip a night's dose or continue drinking and taking the meds? Thank you for your time.	Continue the medication.	It is generally not recommended to drink alcohol while taking amoxicillin-clavulanic acid, a medication used to treat bacterial infections. Amoxicillin-clavulanic acid can interact with alcohol in a way that may increase the risk of certain side effects, such as stomach irritation, nausea, and vomiting. In addition, alcohol can interfere with the effectiveness of the medication by inhibiting the …
N63	23M - Colon cancer? Hi there, I've been noticing some strange things with myself lately, and doing a quick search online lead me to suggestions that I might have colon cancer. If this is the case, I can't afford treatment, let alone a doctors visit. Here's what's been going on though, and apologies for TMI. 3 or maybe 4 months ago, I noticed that I was pooping less frequently. My diets not the be…	This does not sound like cancer. I would advise stop googling.	I'm sorry to hear about the symptoms you've been experiencing. It's important to remember that colon cancer is just one possibility, and there are many other conditions that could be causing your symptoms. However, it is important to seek medical attention if you are experiencing any unusual or persistent symptoms, as early detection and treatment can improve the chances of a successful outcome. …
N65	Something on lip. I'm a 27 year old black male. 6ft0. I've been dealing with this thing on my lip for a month. Honestly I don't know how serious it is. Hasnt irritated me but it's just there. I do smoke weed a lot. Can't show a picture but it's not big. Just worried it hasn't gone away yet. Any ideas on what it may be if it's not herpes/colds sore?	Would need an exam for more information. Could be anything from a cold sore, to an inflamed minor salivary gland, to even something like a skin cancer. If you are concerned, would see your primary care.	It's difficult to provide a diagnosis without being able to see the lesion or knowing more about your symptoms. It's important to see a healthcare provider if you are concerned about a lesion on your lip or if it persists for more than a few days. They will be able to examine the lesion and provide a diagnosis and treatment recommendations. It's also important to let them know if you smoke mariju…
N71	Is it likely that my mum will die from multiple organ failure? My mum (50F) has a history of abusing her prescription meds and alcohol. She had cancer in the past but fully recovered and also has MS. The drinking got worse this year and she was admitted to the hospital as she was jaundiced in august. She has been there since. She was diagnosed with liver failure and then on Sunday, she was put in…	First of all, I'm sorry this is happening. It's very challenging for anyone to give you any sort of statistics without knowing all the details. What's for sure is that this sounds like a complex case and she sounds very sick. Liver failure patients who end up on a ventilator have a high mortality rate. I would invite you to set up a meeting with her care team to ask these questions to them, they …	I'm sorry to hear about your mother's health situation. It is difficult to provide a definitive answer about the likelihood of your mother's survival, as multiple organ failure can be a very serious condition with a high mortality rate. However, it is important to note that the prognosis can vary significantly depending on the underlying cause of the organ failure and the overall health of the in…
N74	Traumatic shock after witnessing a suicide aftermath. I'm traveling for four months using public transportation. Today, my train got delayed because of an accident on the tracks. After 1.5 hour we got going again and I assumed everything was 'cleaned up'. It wasn't... I saw everything and it was things I did not want to see, ever. I don't understand why we drove past, I wouldn't have minded it if…	It has been less than 24 hours from the event. This type of trauma can take time.	It sounds like you have experienced a traumatic event, and it is completely normal to feel confused, numb, and disconnected after such an experience. It is common for people to feel a range of emotions in the aftermath of a traumatic event, and it is also common for people to have difficulty processing and understanding what they have witnessed. It is possible that you are experiencing traumatic …
N75	Why do I not bruise. Hi there, I'm a 19 year old white female. I am iron deficient with a level of 6 (the ideal range is 20-200). Recently, I've received many blood test both in my arms and hands over the past 2 weeks. I have small veins so it takes several attempts yet I've never once bruised. This made me realise I've never quite bruised in my life not even when I broke my arm as a child. I've …	Not everyone bruises with a blood test, in fact I'd say a good chunk don't. Being anemic doesn't mean you bruise or not bruise.	It is normal for some people to bruise more easily than others, and it is also normal for some people to have a lower tendency to bruise. There are several factors that can affect your ability to bruise, including your age, your overall health, and the thickness and elasticity of your skin. It is possible that your iron deficiency could be a contributing factor to your lower tendency to bruise, a…
N79	Vagina tastes sweet, concerningly sweet. I'm 19F, 215lbs , 5ft4. Generally active, and in good health. No medications. No drugs. No alcohol. A few months ago my boyfriend pointed out while going down on me that my vagina wetness was tasting super sweet, I ended up tasting it, and it was REALLY sweet, like candy. I've been monitoring it now and for the most part it's pretty normal, slightly sweet …	The environment in the vagina is naturally acidic this is stop bacterial overgrowth, acid is sweet in taste, if no additional symptoms, don't think about it.. Cheers.	It is normal for the vagina to have a slight sweet or musky scent, and this can change due to a variety of factors such as diet, hygiene, and hormonal fluctuations. However, if you are experiencing a significantly sweet taste or odor that is not normal for you and that is not related to diet or hygiene, it is important to speak to a healthcare provider. The sweet taste you are experiencing after …
N83	Persistent pain at the bottom of tailbone. Age: 24 Sex: male Height: 6 ft approx. Weight: 85-90 kid Race: European Duration of complaint: 6 days. Location: top of crack/bottom of tailbone. Any existing relevant medical issues: n/a Current medications: n/a Include a photo if relevant. I'm 24 M, 6 foot, 85-90 kg, European descent. in the last few weeks when I wipe after no. 2's there is a little bl…	Could be an infected pilonidal cyst. You should see your pcp or an urgent care.	It is not normal to have persistent pain, swelling, and bleeding in the area around the tailbone (coccyx). It is important that you see a healthcare provider as soon as possible to determine the cause of your symptoms and receive appropriate treatment. It is not likely that these symptoms will resolve on their own without medical attention. There are a number of potential causes for these symptom…
N86	XRay/Radiologist Report Layman's Terms. (If anyone is interested, I posted my MRI results from 2020 earlier in the year. To give a history) Would a physician or medical professional be able to put this into layman's terms for me so that I can understand? 38F 5'7 ## Study Result ### Impression FINDINGS /IMPRESSION: The last fully formed disc space is designated as L5-S1. \* No acute fracture; inta…	* No freshly broken vertebrae; no evidence of vertebrae having been formerly broken and crushed either. * Vertebrae are stacked well on top of each other, not sliding out from under each other. At the lower back the spinal column curves slightly to the left. * At the border of the sacral bone and lumbar spine, the cartilage disc is deteriorating. The other cartilage discs also started to deterior…	Sure, I'd be happy to help! I'll do my best to explain the report in layman's terms: The report is about an x-ray of your lower back, specifically the lumbar spine (the lower part of the spine that connects to the pelvis). The x-ray was taken from two or three different angles. The report states that there is no evidence of any fractures (breaks) in the vertebrae (the bones that make up the spine…
N91	What do these CT results mean? My sister (19f) and has been throwing up blood a few times in the last month. In her third hospital visit they did a CT scan and these were the results. I'm not sure what these mean however, and the hospital nor doctors explained anything to us. (We actually found this info by checking her chart ourselves. No reaching out on their part.) https://imgur.com/a/LORNjNm	Respiratory artifact just means she was moving during the imaging. The other underlined portion mentions a lymph node in the space between right lobes. Neither one are significant findings.	I'm sorry to hear about your sister's condition. It's important that she receives medical attention as soon as possible, as vomiting blood can be a sign of a serious underlying condition. It's difficult for me to interpret the specific CT scan results without more information. In general, CT scans use x-rays to produce detailed images of the inside of the body. The results of a CT scan can help d…
N95	Peed blood a few times [23M], 5ft11in, 211lbs, Hispanic. So I'm training for a fight And have been for a while. But Friday morning I had a two hour sessions ahead of me and I woke up with my legs hurting so I went straight to the pantry and grabbed 3 ibuprofen and took them. I then made some coffee and ate some eggs and left. I had only drank a couple sips of water. The training session was exhau…	If you get hit in the kidney sometimes that can make you briefly pee blood (usually more like tea colored urine). So if you've taken a leg or fist to kidney could be that since you mention you're fighting. Would also be concerned about ruling out rhabdomyolysis before settling on assuming it is benign episode of peeing blood from trauma. Would definitely go to doctor and get labs checked. Definit…	It's important to see a doctor if you are experiencing blood in your urine, as this can be a sign of a serious medical condition. While it is possible that your symptoms are due to a stomach ulcer or dehydration, there could be other underlying causes such as a urinary tract infection, kidney stones, or a more serious condition such as kidney disease or cancer. In the meantime, it is important to…
N97	Lymph nodes. hello, my father 43 yrs old have noticed 1 swollen lymph node around his posterior cervical part. I think it's between 1.5 cm and 2cm in diameter. I touched it and feel it like shaped of kidney or bean. He has small rash in his bicep area but he applied a cream and he said it is effective to the rash (the rash is gone now). He experience in the last month (August) a strep throat and …	He had two recent infections recently which may result in lymph node swelling. If they persist for longer than 2-4 weeks after the most recent infection or continue to grow would get checked out.	It's natural to be concerned when you or a loved one notices a swollen lymph node. However, it's important to remember that swollen lymph nodes can have many different causes, and most of the time they are not due to lymphoma or any other serious condition. Common causes of swollen lymph nodes include infections (such as a cold or strep throat), inflammation, or injury. Lymph nodes may also swell…
N100	Is this urinalysis of anything to be concerned with? Gender:MALE Age:23 Height:6ft3 Weight: 180lbs Medication: None, only a multivitamin recreational Smoker [photo of test strip](https://imgur.com/gallery/wxfEBD6) I bought strips to test for protein in my urine as my mom has PKD and I noticed foamy urine. All seems to be well with urine but does anything else raise concern? Specifically glucose w…	This isn't really a urinalysis but just an over the counter screening test. It's hard to make any real conclusions based on this as there's a lot of just comparing colors. If you are concerned see your doc for an actual urinalysis.	Based on the test strip results you provided, it appears that your urine is negative for protein, which is a good sign. The bright blue color of the glucose test may be due to the concentration of glucose in your urine. The specific gravity (SG) of your urine also appears to be within the normal range. It's important to note that a single urinalysis can only provide a snapshot of your kidney and …
N107	I'm a 61-yr-old female. Nine months ago, I had a sudden crippling pain in my hip upon exiting my car. Since that time, I've had bouts of pain ranging from mild to incapacitating. The pain is not always the same type or in the same place. It has seemed to be in the hips, glutes, lumbar spine, sacrum, and my lower sides. It can be sharp, tingling, achy, and radiating. I seem to have no core strengt…	MRI would very clearly demonstrate any spinal problems due to cancerous invasion.	It's understandable that you may be concerned about the possibility of cancer, especially given the unpredictable nature of your pain and the lack of improvement with treatment. However, it's important to note that cancer is just one potential cause of chronic pain, and it is relatively rare compared to other causes such as degenerative disc disease, osteoarthritis, and muscle strains. An MRI can…
N109	Info 34/F hEDS, grave's disease, degenerative disc disease, anemia. I was recently a victim of domestic violence and was CT scanned from head to pelvis. Here's the copy paste of my head CT. 'FINDINGS: The ventricles, sulci, and cisterns are normal in size and configuration. There is an ill-defined focus of decreased attenuation in the lentiform nucleus posteriorly on the right. This finding could…	It's a nonspecific finding that likely means absolutely nothing to you in a clinical sense.	It's understandable that you would want to understand the results of your CT scan and the potential implications for your health. It's important to note that a CT scan is a type of medical imaging test that uses X-rays to create detailed images of the inside of the body. It can be used to look at a variety of body structures, including the head and brain. The finding described in your CT scan rep…
N111	21M | 170cm | 67kg | Non-smoker | Alcohol once a month or less | GERD, anxiety |Hey! For 2-3 years now i have had a very low pulse imo. In the beginnig of this i didnt eat much and i went from 86kg down to 55kg, because of health anxiety. Im much better now. Im not super athletic at all, i only go for 1-2 walks a day for 1 hour +. I dont work atm and im usually at home. Last BP was 130/66. I had …	Young, relatively healthy people commonly have low resting heart rates. Your heart is just more "efficient" when it's younger and not abused from decades of high blood pressure. So I wouldn't continue worrying about your heart right now. I do encourage you to focus that anxiety, though. Panic attacks suck and I wish you all the best.	It's possible that your low heart rate is a result of your good physical condition. Some people naturally have lower heart rates due to their genetics or level of physical fitness. It's also possible that your low heart rate is related to your anxiety or muscle tension. It's important to continue monitoring your heart rate and consulting with your doctor if you have any concerns. It's also import…
N114	Hey, So I'm a 20M and I regularly look for any skin or body irregularities in the shower. The other day I noticed what appeared to be a slight lump in the upper area of my right testicle and was obviously a bit alarmed. Decided to schedule an appointment for a urologist just to put my mind at ease and make sure nothing was going on. When I get there and tell him I regularly self-assess for any ch…	No you are not wrong. Bad attitude. He should praise you for being vigilant (but not hypochondriasis.) I'm sorry about your experience.	It is completely understandable for you to feel frustrated and concerned about your health. It is always a good idea to take care of your body and to seek medical attention when you have any concerns. It is not appropriate for a healthcare provider to speak to a patient with a demeaning or mocking tone, or to dismiss their concerns without fully addressing them. It is important for healthcare pro…
N116	My (61m) girlfriend, (67f) tells me that she doesn't think she has ever orgasmed in her life. She says she has never masturbated. She seems to like what I do for her, and wants to continue, but she is not sure if she is orgasming or not. She is definitely getting wet, very wet, and she acts like she is orgasming, but she says afterward that she doesn't know if she did or not. My goal has become t…	This isn't really a medical question, so I'm not going to treat it as such. If she's enjoying herself, let her enjoy herself. If she likes something, do that. If she doesn't, don't do that. If you set an explicit goal to make her orgasm when neither of you know what hers looks like, you are setting both of you up for disappointment and putting a pressure on the relationship. Just do what you both…	It's important to remember that not everyone experiences orgasm in the same way, and it's completely normal for some people to take longer to reach orgasm or to have difficulty experiencing it at all. It's also possible that your girlfriend may not be aware of what an orgasm feels like because she has never had one before. One thing you can try is to encourage your girlfriend to explore her own b…
N121	* 48 yo male caucasian * 6'1" * 180lbs * no medications * No complaints, ailments, pains. As part of routine physical I had series of labs run and everything came back normal with exception of elevated liver enzymes. AST of 50 and ALT of 37. Doctor ordered abdominal ultrasound which is scheduled shortly. In the meantime, doctor has advised to abstain from alcohol consumption. * Routinely I will h…	One liver enzyme was slightly elevated. Would probably be normal if it was checked again. US is the right thing to do, but more than likely, its nothing to worry about.	It's important to follow your doctor's advice and undergo the abdominal ultrasound as scheduled. The ultrasound will help your doctor get a better understanding of what might be causing the elevated liver enzymes. It's also important to follow your doctor's advice to abstain from alcohol consumption for the time being. Elevated liver enzymes, such as AST and ALT, can be caused by a variety of fac…
N130	I've noticed that for about a week, while I'm ovulating, I produce very little urine. I drink between 2-3 litres of water a day and when I'm ovulating, my urine is yellow and I only pee a few times a day. This has been happening for many years. When I get closer to my period, I pee 'normally'. Is that typical? 39F, two c-sections, no meds, vitamins (multi, c, calcium, omega), no known medical con…	Totally normal, the decrease in urine output seems to be due to little higher than usual ADH secretion from posterior pituitary in that period of time, don't exaggerate in drinking too much water when urine output is reduced as this may cause you hyponatremia, I mean low sodium in blood/plasma.	It is not uncommon for women to experience changes in their urinary habits during ovulation. It is possible that the hormonal changes that occur during ovulation could affect your urinary frequency and output. However, it is important to note that decreased urine output can also be a sign of other underlying medical conditions, such as dehydration or kidney problems. If you are concerned about yo…
N134	34M 278lbs caucasian. I take escitalopram. I have found a firm bump on my side under my arm pit. It is red in colour and is very tender. It has been there for 6 days. There are no holes or "head" like on a pimple. I have to wear a bandaid on it as it irritates very easily. It is about the size of a dime. Does not seem to look like an in grown hair either. Link is for a couple photos. https://imgu…	Could be a blocked and now soon become infected sweat gland. Common with shaving and then antiperspirant use. Try not shaving and using antiperspirant if possible and see if it opens on its own. If it becomes unbearably painful and enlarges then it's time to see your PCP or go to urgent care for it to be drained and packed.	It is difficult to accurately diagnose a skin condition based on a description and photos alone. It is important to see a medical professional for an accurate diagnosis and appropriate treatment. Some possible explanations for the symptoms you describe include an abscess, a cyst, or a dermatitis. These conditions can be caused by a variety of factors, including infection, inflammation, and irrita…
N136	16M, 166cm, 49kg, I do not smoke, drink or do drugs, white, romanian. I have been waking up early for the past 2 months because of school after a summer of barely sleeping 3 hours a "night" and falling asleep at 9 am. I do not have any known heart issues. This has happened every few months, but for the past few days, it's been happening daily. Right before falling asleep, my heart starts beating …	This is likely a hypnogogic reaction called sleep paralysis. I would work on better and more predictable sleep patterns in a cool, dark room free from distractions. No exercise in the evening and avoid caffeine and stay hydrated.	It sounds like you are experiencing a sleep disorder called sleep paralysis, which can cause temporary paralysis of the body and strange sensations such as a racing heart and ringing in the ears. Sleep paralysis typically occurs when a person is either falling asleep or waking up, and it can be triggered by irregular sleep patterns, sleep deprivation, and certain medications or substances. It is …
N139	Male, heavy smoker, drinker, 6', 200lbs, white USAmerican, unknown simultaneous conditions. Posted earlier, removed for lack of information. I'm looking at a medical record from the 90s. It lists something I think says HIV but there is no follow-up paperwork regarding HIV anywhere else in the file. It could also say "KIV" but I can't find any information on what that would be. This a military med…	Very unlikely for a record to mention HIV and then have no follow up studies or notes. The 90s were the gray ages for HIV but not the dark ages so I can't see any medical file being scrubbed of this diagnosis. KIV - shorthand for potassium IV in orders but that's all I can think of. If you're worried, get tested. No one will deny you this test. Not worth guessing.	It's understandable that you would be concerned about your potential exposure to HIV after finding an old medical record that mentions the virus. However, without more information about the specific context and content of the record, it's difficult for me to provide a definitive answer about what the notation "HIV" or "KIV" might mean in this case. It's possible that the record simply notes that …
N143	20f and i've had a bad cold recently, many covid tests done every day and all were negative - it's been a week since i came down with the cold, i was coughing crap up off my chest, sore throat, temperature etc. all symptoms except the sore throat have gone now but i've noticed that it's gotten worse and really does hurt quite a lot to swallow? no tonsil stones but one tonsil seems to be quite inf…	Tonsils are lymphatic tissue, they will swell with viral infections. With most recent strain of covid (and I can speak from personal experience on this as well and I don't even have tonsils) the sore throat can be quite miserable, so make sure you don't have that. There are numbing sprays and lozenges, etc. If this has persisted for over a week to 10 days, may need to be seen just to make sure di…	It's not uncommon for the tonsils to become swollen and inflamed during a cold or other upper respiratory infection. This is usually due to inflammation caused by the infection, and it should resolve on its own as the infection clears up.
N149	About 3 hours ago I (37f) got bleach splashed into my eye. It wasn't diluted. It burned for a few minutes but now it's just feeling irritated and dry. It's not all that red. I googled it just now and it said to rinse the eye. I didn't do that because I figured the eye does that for itself with tears. I don't have any issues just irritation. I'm healthy and don't have any medical problems. Im 5ft6…	Sounds like you will be fine. You should flush the eye anytime you get a chemical or foreign body in the eye. You can also contact Poison Control 18002221222.	I'm sorry to hear that you got bleach splashed in your eye. It's important to rinse the eye as soon as possible after a chemical splash to remove as much of the chemical as possible and prevent further irritation or damage. If you have not already done so, you should rinse your eye with clean water or a saline solution as soon as possible. You can do this by holding your eye open and directing a …
N153	F61, Obese 167cm, 82kg. Diagonised condition: Liver Cirrhosis(5 years in), Diabetis and High Blood Presser. Current medications, Metformin,Refoximine 550, Cardivas, Telmisartan. In 2019 december she had portal hypertension and doctor repaired it through surgery. 2022 April she food poision and hospitalized and heald and checked. Now I live in other country and currently visitng my home country(in…	It could have any number of causes, ranging from your typical viral infection (COVID is still a thing) to bacterial infection in the abdomen (what we worry about with cirrhosis). I'd say continue to monitor her and if she seems to be getting sicker then offer to take her to the hospital.	I'm sorry to hear about your loved one's fever. It's important to seek medical attention as soon as possible if someone has a fever and underlying conditions such as liver cirrhosis, diabetes, and high blood pressure. In this situation, it would be best to take your loved one to a medical clinic as soon as possible, rather than waiting until the morning. Fever can be a sign of an infection or oth…
N156	Not a medical issue per se, but I cannot for the life of me figure out what my cardiologist is trying to get across here. I got 'rare PACs' and that's it. Think any of you can tell what he means? https://imgur.com/a/LGJCvV0. For context: 16F, Caucasian, previously diagnosed Ehlers Danlos + Dysautonomia, had ripping chest pain 2 months ago and now have random episodes of stabbing chest pain with p…	Rhythm during trigger events was sinus with rare PACs.	It would be best for you to ask your cardiologist to clarify the meaning of the note for you. It is important to ensure that you have a clear understanding of your medical care and treatment, and your doctor is the best source of information about your specific case. If you are having ongoing concerns or questions about your medical condition, it would be advisable to schedule a follow-up appoint…
N161	27M, 140 LB. I had a mole on my face removed by scalpel yesterday, no stitches inserted. I forgot to ask the dermatologist if exercise is ok, and he's out of office for weekend. Is physical activity like jogging generally ok so long as the area is kept covered and moist (petroleum jelly)?	Wait a day or two.	It is generally safe to engage in physical activity such as jogging after a mole removal, but it is always best to check with your healthcare provider for specific recommendations. In general, after a mole removal procedure, it is important to keep the area clean and dry, and to avoid any activities that may cause excessive sweating or irritation to the area. You should also avoid picking at the …
N163	Hello! I am a 21 y/o (F) who was diagnosed with oral thrush back in May 2022 (however I noticed it a month prior, I wanna say?) & have been getting treated for it ever since. I did a week long course of Diflucan first, followed by a week course of Fluconazole when that didn't work. Since that also failed, they then gave me another week of Fluconazole, mixed with Nystatin swish & swallow. That did…	Not sure if this is thrush. Thrush are white patches that are super hard to scrape off. Sometimes ulcerated and painful. Maybe this is hairy tongue. Taste buds grow long and trap bacteria and debris giving brown discoloration. I'd start with a tongue scraper daily which should help. Common causes are dry mouth from meds and smoking.	It sounds like you have been experiencing a persistent and difficult-to-treat case of oral thrush. It is understandable that you are feeling distressed by this. Oral thrush is a fungal infection caused by the yeast Candida. It typically appears as white, raised lesions on the tongue and inside of the cheeks. In some cases, it can cause difficulty swallowing, a loss of taste, or a burning sensatio…
N164	Female age 32, 11 weeks pregnant. Confirmed endometriosis in 2013, has only left hand side ovari. Complaint yesterday, could barely urinate. Felt as though she had a kidney stone. 10/10 during urination, 8/10 pain when sitting. Issues began 10 days ago, went to walk in clinic. Felt she needed to urinate but had very weak stream and never fully emptied bladder. Clinic doctor ran labs, no infection…	As to what is going on, it could be simply the uterus itself obstructing the bladder outlet but it's a little early in pregnancy for that. How much blood was in the urine? With the blood and pain, I'd say they should rule out a stone. As to what can be done, don't worry, if the catheter is removed and she develops these symptoms again and we still don't know the cause, your wife can self-catheter…	It sounds like your wife is experiencing urinary retention, which means that she is unable to completely empty her bladder. This can be caused by a variety of factors, including pregnancy, endometriosis, and kidney stones. It is possible that her symptoms are related to her endometriosis or pregnancy, as both of these conditions can cause changes in the bladder and urinary system. It is important…
N175	Last night I burst my eardrum and I hurt really badly, my ear kept popping and it got all the blood and liquid out. I had to miss out on the football game because of it. Today I have a competition that I really really want to go to. I've been taking medication and my ear doesn't really hurt it's just constantly ringing. I want to go but I don't want to cause permanent damage or make it worse. Inf…	Some people find that they will be more sensitive to noise because of the burst eardrum, others are not bothered. It shouldn't cause significant issues, but I would strongly consider using hearing protection/ear plugs if you do go to the competition.	It is not recommended for you to attend the band competition if you have a burst eardrum. A burst eardrum is a tear or hole in the thin membrane that separates the middle ear from the external ear canal. This can cause pain, ringing in the ear (tinnitus), and hearing loss. It is important to allow your eardrum to heal properly and avoid activities that could further damage it or cause additional …
N178	28/M/5'10/Caucasion. Hey all, wouldn't normally post here but having a freak out. After years of neglect, got onto my blood pressure, but cardiologist is checking for a possible undiagnosed aortic coarctation. I am freaking out as I finally looked into it (It sounded minor, as it just sounded like less blood possible went to my legs) and it states the average life expectancy for someone that didn…	Hi OP. I'm sorry you're going through this, must be difficult. Could it be coarctation of the aorta? Maybe. I can't know without examining you thoroughly and without an ankle brachial index (BP comparison between ankle and bicep.) You would also need an echocardiogram to confirm it. Let me answer the other question about the life expectancy. There is something you need to understand about life ex…	I'm sorry to hear that you are experiencing these symptoms and are worried about a possible aortic coarctation. It is understandable that you are feeling anxious about this situation. It is difficult to say whether it is likely or unlikely that you have an undiagnosed aortic coarctation based on the information you have provided. Aortic coarctation is a narrowing of the aorta, the main artery tha…
N183	20F 5.' i think im 65kg no medication taking and i dont smoke or drink alcohol and i dont know if i have other conditions. i barely go to the hospital. I dont exercise i only do the bare minimum of moving my muscles (if house chores that is). So occasionally i experience this for hours where i feel like around my joints, knees arms, fingers and toes have this tingly itchy feeling that i cant scra…	Restless leg?	It sounds like you may be experiencing a condition called paresthesia, which is characterized by abnormal sensations in the skin such as tingling, numbness, or itching. Paresthesia can be caused by a variety of factors, including nerve damage or irritation, certain medications, vitamin deficiencies, and even prolonged pressure on a nerve. It is also possible that your symptoms could be related to…
N185	So I've been extremely tired and kinda nauseous, with occasional dizziness. I went to the doctor on October 4 and they tested for vitamin deficiency, thyroid, and iron and all those come back normal but as I was looking at my results my monocytes relative percent was high as well as my WBC being low. They haven't called me yet but I feel im running myself into the ground. Should I be concerned at…	It depends what the actual numbers are. Things that flag as 'low/high' on the reference range are quite often of absolutely no consequence depending on the context.	It's important to follow up with your doctor about your test results, as they can help determine the cause of your symptoms and provide appropriate treatment. Monocytes are a type of white blood cell that play a role in the immune system. It's not uncommon for monocyte levels to fluctuate, but a high relative percentage of monocytes can sometimes be a sign of an underlying health issue. Similarly…
N188	I am 22 yr old female. Only vape, no drugs/drinking. I'm about 160lbs and 5'8. For a little over a week, when I would poop, I had a little tiny blood on the tissue. Pinkish. Thought nothing of it, thought it may be an anal fissure and let it heal. Well, yesterday it got worse. I pooped a good amount of blood this time. Still brightish red. Looked fresh. I tried to examine my anus and the pics bel…	Hemorrhoids. Stool softeners for several days. Sitz baths as needed. And I'd probably do a steroid cream.	In general, it is important to see a doctor if you are experiencing rectal bleeding or discomfort in the anus. These symptoms can be caused by a variety of conditions, including hemorrhoids or perianal hematoma. Hemorrhoids are swollen veins in the lower rectum or anus that can be painful and may cause rectal bleeding. A perianal hematoma is a collection of blood outside of a blood vessel in the …
N192	23F, visiting my friend's home in Oregon and am super allergic to her dog. I've been here for about 48 hours and have been sneezing nonstop. I've now developed this sore throat that's towards the back of my nasal cavity. Normally when I get a sore throat from a cold or virus, my throat is sore around my tonsils and actual throat area. Is this allergies? Or something more? I have no other symptoms…	Certainly can be allergies. I would try some Zyrtec or something similar, and Flonase.	It's possible that your sore throat is caused by your allergies to your friend's dog. When you sneeze or have a runny nose, the irritation can sometimes extend to your throat and cause it to feel sore. In addition, allergies can cause inflammation in the nasal passages and throat, which can also contribute to a sore throat. To help alleviate your symptoms, you can try the following measures: Avoi…
N194	Hey, I'm a 21 year old male, around 60 something KG, and 180 cm high. I am feeling really ill with my heart. It's like my chest is heavy. Two days ago, I think my heart stopped while I was trying to sleep. I was having the chest discomfort and all of a sudden, I couldn't breathe, my face went hot, I got extremely dizzy and my vision was going black as I was screaming for my mom to help me (she di…	A few years ago I noticed when breathing in, my heart beats faster, when exhaling it beats slower. This is called sinus arrythmia and is normal, and in fact healthy in young people.	I'm sorry to hear that you are experiencing these symptoms and are concerned about your health. It's understandable to feel anxious and worried when you are experiencing unusual symptoms, especially if you think that you might be facing a serious health issue. However, it's important to remember that only a qualified medical professional can properly diagnose and treat your condition. Based on th…
N196	Hi everyone, I appreciate you all giving insight to those of us concerned and unable to see our doctors for a while. I'm 32F, 5ft7in and 130 lbs. Can you take a look at my results and tell me if it's something more severe than iron deficiency anemia? I've only listed the ones out of range. For the urinalysis, I recently went through a uti. The results are indicative of that, right? I did take ant…	Bog standard mild iron deficiency anaemia and UTI.	Based on the laboratory values that you have provided, it appears that you may have iron deficiency anemia. Anemia is a condition in which there is a deficiency of red blood cells or hemoglobin, a protein in red blood cells that carries oxygen to the body's tissues. The most common cause of anemia is a deficiency of iron, which is needed to make hemoglobin. The laboratory values that are most con…
N201	5 foot 4 inches height, 150 lbs, I take citalopram for anxiety/depression 10 MG, I do NOT smoke or drink or use recreational drugs, my existing conditions are mental conditions such as mild autism/add/anxiety. I've had pain that has been persistent on the right side of the lower abdominal area, and also lower back pain but on both sides, for the past at least 2 to maybe 3 days, I went to the ER y…	Doubt it's appendicitis with a negative CT after 3 days of symptoms.	I understand that you are concerned about your abdominal pain and are worried that you may have been misdiagnosed with a UTI. It's important to note that abdominal pain can be caused by a wide range of conditions, including appendicitis, urinary tract infections (UTIs), and other digestive issues. It's also possible that the pain could be due to something unrelated to your digestive system, such …
N206	Hello medical people! I just got back from the ER after falling and breaking multiple fingers, and bones in my hand. I was given two aspirin for a 5 hour wait to see the plastic surgeon. I'll put my injuries into layman's terms so I don't misuse medical terms. My middle and index finger were broken so severely that they were clearly deformed, my entire hand was swollen and discolored. I was told …	Definitely policy to try first but you can tell them it isn't working/wasn't enough. I think sometimes we go too far with withholding opiates for patients clearly in pain.	It is not uncommon for hospitals to have policies in place regarding the use of certain types of medication. Aspirin is a non-narcotic pain medication that can be effective in relieving mild to moderate pain. It is also an anti-inflammatory medication, which may be helpful in reducing swelling and inflammation in your injured hand. While aspirin may not provide the same level of pain relief as a …
N207	Hi I am 17F and i'm 5ft 1 and 110 pounds. I have had a cold for a while now it's been like three or four weeks. I had a lot of snot in my nose and it was green for a while and was like a never ending supply. I also have been coughing up little phlegm globs at least once every other day for like 2 months. I'm feeling better now and have sort of a deep wheezy cough that I can't keep in, and my mucu…	See a doctor. May have started viral and transitioned to a bacterial infection; whether that be a sinusitis or a walking pneumonia.	It's possible that you have an infection in your respiratory system, such as a cold or bronchitis, which can cause symptoms like a runny nose, coughing, and phlegm. The presence of blood in your phlegm and nosebleeds could be a result of irritation or inflammation in your respiratory system caused by the infection. It's also possible that the bleeding and ear pain could be unrelated to your respi…
N209	23, Male; from Belgium. Hi Everyone! I hope you are well. As far as I am concerned, I am not fine :/. Indeed, I have had pain in my wrist for almost a year now. The pain appeared after a game of bowling (I don't remember exactly how I got hurt because at the time I didn't feel any pain). At first I thought it was tendonitis, so I rested my wrist, but nothing helped: the pain persisted. The pain i…	Sure sounds like tendonitis. Nerve pain in that area would generally not be exacerbated by moving the wrist, though pain with pronation could potentially point to nerve entrapment at the elbow. Any history of elbow injuries? The negative MRI is good news that there wasn't anything lurking at the wrist like a missed broken bone. Typically for tendinitis - or pain at the radial wrist for a variety …	I'm sorry to hear that you've been experiencing wrist pain for such a long time. It can be frustrating and difficult to figure out the cause of pain when there isn't a clear diagnosis. Based on the symptoms you've described, it's possible that you could be experiencing radial tunnel syndrome, which is a condition that occurs when the radial nerve becomes compressed as it passes through the wrist.…
N21	A stray puppy's teeth grazed my leg. Should I get a treatment for rabies? Physical description - 21 Male, Indian, 68 kgs, height 5'8. I live in a college campus, where a stray dog had given birth to a puppy about 1-1.5 months ago. 3 days ago, while playing with the puppy, it playfully grabbed my lower shin with its teeth. There are no visible scratches on the skin, and nor did I feel any pain whe…	No, it hasn't broken skin (nor does a rabid animal want to engage in play of any kind).	It is generally recommended to seek medical attention after being bitten or scratched by an animal, even if the wound is not serious or there is no visible damage. This is because animal bites and scratches can become infected and may need to be treated with antibiotics. In the case of a stray animal, it is particularly important to consider the possibility of rabies, as stray animals may not hav…
N85	Please help me understand my holter monitor results. 'CONCLUSION: 1. Normal sinus rhythm, baseline rhythm with normal conduction. 2. Rare supraventricular ectopic activity. 3. No ventricular ectopic activity. 4. Symptoms did not correlate with any dysrhythmia'. What does 2 mean? Is this normal, or should I be concerned? My doctor has not explained any of this to me, I just got an email. Thank you…	Completely normal.	A holter monitor is a device that continuously records the electrical activity of your heart for a 24-hour period. The results of the holter monitor test are typically analyzed by a healthcare professional, such as a cardiologist, to determine whether there are any abnormalities in the rhythm or functioning of your heart. In your case, the conclusion of the holter monitor test indicates that you …
N93	ECG T-wave inversion? Hello, I (26M, 179cm, 59kg, no smoking/alcohol/drugs) recently went to a clinic because I tend to black out after mild exertion, (like running to the bus), and had an ECG. The results were apparently a bit unusual with a T-wave inversion in V1-V2. After consulting a cardiologist my Dr. told me this could be a sign of either: A previous heart attack, or A natural phenomenon t…	T-wave inversion in V1 and V2 is completely normal; these leads are supposed to have T-wave inversion.	T-wave inversion on an electrocardiogram (ECG) refers to a specific pattern in the shape of the T wave, which is a small deflection on the ECG tracing that follows the QRS complex. T-wave inversion can be a normal finding in some individuals, particularly in certain leads (V1-V4) in young, healthy individuals. However, T-wave inversion can also be seen in individuals who have had a heart attack, …
N98	24F. Visited ER for kidney infection. Blood work showed my oxygen saturation level is 57%. Is this concerning? https://imgur.com/a/WQUAzTk	It's almost certainly just erroneous/not able to be interpreted here. Venous O2 saturation is useful in a few situations but often only as a bit of added information in specific conditions (like severe sepsis). Alone it doesn't mean much and probably wasnt collected properly.	An oxygen saturation level of 57% is concerning and may indicate a potential issue with your respiratory or circulatory system. It is important to seek medical attention as soon as possible if you have a low oxygen saturation level. It is possible that you may need supplemental oxygen or other treatments to help improve your oxygen levels. It is also important to follow up with your healthcare pr…
N118	Hi y'all, so I'm terrified I have an aneurysm in my stomach. I can see my pulse very visibly in my stomach, which I know is normal for skinny people but I'm far from skinny. Lots of abdominal fat. Anyways I know it's rare in people my age but I'm terrified. Family History of heart disease don't think any history of aneurysm. I filmed a video of it and will put the link below. Is it just my anxiet…	Probably normal but only way to know for sure is to get it checked out.	It is not appropriate for me to diagnose or offer medical advice based on a video or description of symptoms. If you are concerned about the possibility of an abdominal aortic aneurysm (AAA) or any other medical condition, it is important to speak with a healthcare professional. They can examine you, review your medical history, and order any necessary tests to determine the cause of your symptom…
N96	(26M) When's a valid age to go get checked for cancer? I suffer a lot of health anxiety as a hypochondriac, and big triggers for me is fearing stuff like cancer or heart problems. I always wonder whether i should go get a full body checkup at my age? I have googled this question and I get a lot of mixed responses. I'm not sure if it's a valid thing to do or should only really be done past a certa…	Annual exams and a good relationship with a primary care physician would be your first step. They will evaluate any symptoms to determine whether further testing would be warranted. Unless you have specific family history of certain cancers or genetic conditions that predispose you to cancers, standard cancer screenings don't start until you're much older.	It's generally recommended that people of all ages practice good self-care and be aware of any changes or abnormalities in their bodies. This can include performing self-exams, getting regular check-ups, and following recommended screenings for various health conditions. However, the specific recommendations for cancer screenings vary depending on the type of cancer and individual risk factors. I…
